# Supplementary material for: Abscisic Acid Stimulates Ethylene Biosynthesis by Repressing the Expression of FaMADS1 in Postharvest Strawberry Fruit
Source: Plants (Basel). 2026 Jul 19;15(14):2202. doi: 10.3390/plants15142202 (PMC13417630; doi:10.3390/plants15142202)
Supplement: Supplementary file 1 [file plants-15-02202-s001.zip]

Archive with 1 entries (1 files):
- plants-4381149-supplementary.pdf
